# Supplementary material for: Histoarchitecture of the fibrillary matrix of human fetal posterior tibial tendons
Source: Sci Rep. 2022 Oct 26;12:17922. doi: 10.1038/s41598-022-19695-3 (PMC9606372; doi:10.1038/s41598-022-19695-3)
Supplement: Supplementary file 1 — Supplementary Information. [file 41598_2022_19695_MOESM1_ESM.xlsx]

## Sheet: DATA
FETUS
GROUP	FETUS NUMBER	SEX	WEIGHT	CRL	LENGHT	LENGHT OF THE FOOT	FETUS AGE
I	1	MALE	640	215	300	45	22
I	2	FEMALE	968	250	350	53	26
I	3	MALE	1300	270	380	60	28
I	4	FEMALE	1200	250	355	55	24-26
I	5	MALE	804	220	300	43	22-24
II	1	MALE	2880	340	450	72	34-36
II	2	MALE	2200	310	500	68	30-32
II	3	MALE	3500	350	560	80	38
II	4	MALE	2340	300	500	70	30-32

## Sheet: COLAGEN I
COLAGEN TIPE I
GROUP	FETUS NUMBER	SAMPLE NUMBER	COL I	AREA	%		GROUP	FETUS NUMBER	SAMPLE NUMBER	COL I	AREA	%
I	1	1	47229.9	136066	0.34711		II	1	1	56989.8	136092	0.418759
I	1	2	35385.9	135898	0.260387		II	1	2	59537.2	127873	0.465598
I	1	3	46715.9	137190	0.34052		II	1	3	52743.7	136094	0.387554
I	1	4	36593.3	133758	0.273578		II	1	4	69089.2	126895	0.544461
I	1	5	45306.3	133593	0.339138		II	1	5	70712.6	136525	0.517944
I	2	1	32692.3	136295	0.239864		II	2	1	72976.2	135868	0.53711
I	2	2	53307	135660	0.392947		II	2	2	69640.3	135237	0.51495
I	2	3	40709.2	135412	0.300631		II	2	3	67995	135855	0.500498
I	2	4	50772.1	133522	0.380252		II	2	4	67104	135133	0.496578
I	2	5	38333.7	135273	0.283381		II	2	5	70978.1	134852	0.526339
I	3	1	41286	129257	0.319411		II	3	1	57511.3	126346	0.455188
I	3	2	40860.9	135130	0.302382		II	3	2	71466.1	135475	0.527521
I	3	3	60163.5	125632	0.478887		II	3	3	75575.3	136705	0.552835
I	3	4	35640.8	131473	0.271087		II	3	4	48415.1	121824	0.397419
I	3	5	63689.8	134245	0.47443		II	3	5	39926.8	57366.4	0.695997
I	4	1	48819.5	135051	0.361489		II	4	1	73821.7	135735	0.543867
I	4	2	40065.1	128342	0.312174		II	4	2	72396.5	135322	0.534995
I	4	3	21760.1	134130	0.162232		II	4	3	81025.8	135414	0.598356
I	4	4	41808.7	129950	0.321729		II	4	4	62079.9	135269	0.458936
I	4	5	40335.5	135914	0.296773		II	4	5	78319.8	136660	0.573098
I	5	1	21372.9	112038	0.190764						AVERAGE	0.5124
I	5	2	35689.8	115306	0.309523
I	5	3	32792.2	126113	0.260022
I	5	4	22205.4	105427	0.210623
I	5	5	28788.3	82476.5	0.349049
				AVERAGE	0.311135

## Sheet: COLAGEN III
COLAGEN TIPE III
GROUP	FETUS NUMBER	SAMPLE NUMBER	COL III	AREA	%		GROUP	FETUS NUMBER	SAMPLE NUMBER	COL III	AREA	%
I	1	1	48678.2	134594	0.361668		II	1	1	19127.2	133516	0.143258
I	1	2	40446.8	116277	0.34785		II	1	2	19151.1	135097	0.141758
I	1	3	35340.5	97874.5	0.36108		II	1	3	15695.9	134912	0.116342
I	1	4	58534.1	135372	0.432396		II	1	4	15588.6	134557	0.115851
I	1	5	38168.9	127364	0.299683		II	1	5	20215.7	134700	0.15008
I	2	1	42904.9	133591	0.321166		II	2	1	21344.3	110484	0.19319
I	2	2	28008.6	134310	0.208537		II	2	2	23841.4	126287	0.188787
I	2	3	29842.5	128751	0.231784		II	2	3	28198.8	124953	0.225676
I	2	4	30892.1	133443	0.2315		II	2	4	20661.1	125608	0.164489
I	2	5	31850.8	132725	0.239976		II	2	5	27636.1	123731	0.223356
I	3	1	55558.4	133421	0.416414		II	3	1	20143.3	135162	0.149031
I	3	2	48947.1	134029	0.365197		II	3	2	23071.4	135876	0.169798
I	3	3	46467.2	134660	0.34507		II	3	3	20685.5	134563	0.153723
I	3	4	43045.6	135520	0.317633		II	3	4	28433.5	135308	0.210139
I	3	5	44736.3	134233	0.333274		II	3	5	29292.3	135269	0.216549
I	4	1	45695.9	134279	0.340305		II	4	1	27378.7	134198	0.204017
I	4	2	52752.7	134912	0.391016		II	4	2	26621	134449	0.198001
I	4	3	40401.9	134532	0.300315		II	4	3	12289.3	133387	0.0921322
I	4	4	29148.5	133461	0.218405		II	4	4	17261.8	135453	0.127437
I	4	5	32793.2	130400	0.251481		II	4	5	29625.8	134737	0.219879
I	5	1	28699.6	132411	0.216747						AVERAGE	0.170175
I	5	2	30926.2	133881	0.230997
I	5	3	49029.7	130835	0.374744
I	5	4	44492	129719	0.342988
I	5	5	37988.6	119401	0.318159
				AVERAGE	0.311936

## Sheet: COLAGEM V
COLAGEN TIPE III
GROUP	FETUS NUMBER	SAMPLE NUMBER	COL V	AREA	%		GROUP	FETUS NUMBER	SAMPLE NUMBER	COL V	AREA	%
I	1	1	12048.8	105105	0.114636		II	1	1	2318.9	110240	0.0210351
I	1	2	12230.3	109458	0.111734		II	1	2	3202.88	108791	0.0294405
I	1	3	11912.5	99013.9	0.120311		II	1	3	2161.61	104030	0.0207788
I	1	4	8044.81	99921.4	0.0805113		II	1	4	1835.79	87106.2	0.0210753
I	1	5	6844.82	68754.6	0.0995544		II	1	5	1839.5	114717	0.0160351
I	2	1	14981.2	128649	0.116451		II	2	1	4563.39	103540	0.0440739
I	2	2	15008.4	115804	0.129603		II	2	2	3055.37	96677.9	0.0316036
I	2	3	15406.8	97958.7	0.157279		II	2	3	3489.8	103516	0.0337127
I	2	4	16605.8	104614	0.158734		II	2	4	5725.2	113509	0.0504384
I	2	5	22870.2	133312	0.171554		II	2	5	9924.07	118323	0.0838728
I	3	1	14444.6	124802	0.115739		II	3	1	5634.11	132771	0.0424346
I	3	2	20482.7	123833	0.165406		II	3	2	9202.83	132923	0.0692342
I	3	3	20820.7	127118	0.16379		II	3	3	10238	133810	0.0765114
I	3	4	18232.4	125370	0.145429		II	3	4	7745.03	133766	0.0578998
I	3	5	10187	102836	0.0990613		II	3	5	11506.3	133317	0.0863079
I	4	1	19168.7	136776	0.140147		II	4	1	2205.47	95097.9	0.0231916
I	4	2	15514	137612	0.112737		II	4	2	5619.02	124032	0.0453028
I	4	3	14294.8	131126	0.109016		II	4	3	7413.96	120221	0.0616693
I	4	4	14654.8	125668	0.116615		II	4	4	2947.72	120204	0.0245227
I	4	5	9956.53	116991	0.085105		II	4	5	4635.71	117797	0.0393533
I	5	1	21117.2	134565	0.156929						AVERAGE	0.0439247
I	5	2	14858.9	134157	0.110757
I	5	3	17536.9	130150	0.134744
I	5	4	12905.6	124294	0.103832
I	5	5	14158.6	128638	0.110065
				AVERAGE	0.12519

## Sheet: CELULAR PER AREA
CEL PER AREA
GROUP	FETUS NUMBER	SAMPLE NUMBER	CEL	AREA	%		GROUP	FETUS NUMBER	SAMPLE NUMBER	CÉLULAS	ÁREA	%
I	1	1	380	141650	0.00268268		II	1	1	220	141725	0.0015523
I	1	2	401	141627	0.00283138		II	1	2	214	141727	0.00150995
I	1	3	355	141130	0.00251541		II	1	3	247	141730	0.00174275
I	1	4	356	141769	0.00251113		II	1	4	246	141735	0.00173563
I	1	5	385	141250	0.00272566		II	1	5	237	139850	0.00169467
I	1	6	374	140301	0.0026657		II	1	6	254	141663	0.00179299
I	1	7	576	141645	0.00406651		II	1	7	251	140854	0.00178198
I	1	8	370	141440	0.00261595		II	2	1	225	141770	0.00158708
I	1	9	383	141760	0.00270175		II	2	2	224	141476	0.0015833
I	2	1	294	141646	0.0020756		II	2	3	218	141241	0.00154346
I	2	2	283	140016	0.0020212		II	2	4	243	141742	0.00171439
I	2	3	270	139142	0.00194047		II	2	5	249	141769	0.00175638
I	2	4	297	141084	0.00210513		II	2	6	256	140494	0.00182214
I	2	5	288	141736	0.00203195		II	2	7	237	141773	0.00167168
I	3	1	294	141772	0.00207375		II	2	8	251	141767	0.00177051
I	3	2	273	141409	0.00193056		II	3	1	202	141761	0.00142493
I	3	3	282	141771	0.00198912		II	3	2	206	141591	0.0014549
I	3	4	286	141748	0.00201767		II	3	3	205	141745	0.00144626
I	3	5	269	141775	0.00189738		II	3	4	203	141771	0.00143188
I	3	6	278	141734	0.00196142		II	3	5	208	141658	0.00146832
I	3	7	301	141478	0.00212754		II	3	6	207	141773	0.00146008
I	4	1	334	141769	0.00235595		II	3	7	209	141772	0.00147419
I	4	2	329	141546	0.00232433		II	4	1	205	136923	0.00149719
I	4	3	309	141769	0.0021796		II	4	2	210	127024	0.00165323
I	4	4	327	141775	0.00230648		II	4	3	217	137917	0.0015734
I	4	5	329	141734	0.00232124		II	4	4	215	137835	0.00155984
I	4	6	302	141757	0.0021304		II	4	5	213	137635	0.00154757
I	4	7	293	141513	0.00207048						AVERAGE	0.00160189
I	5	1	390	141767	0.00275099
I	5	2	363	141770	0.00256048
I	5	3	370	141764	0.00260998
I	5	4	359	141682	0.00253385
I	5	5	362	141727	0.00255421
I	5	6	357	141672	0.0025199
				AVERAGE	0.0023737

## Sheet: CD 90
CD 90
GROUP	FETUS NUMBER	SAMPLE NUMBER	CEL	PARENQUIMA	PERCENTUAL		GROUP	FETUS NUMBER	SAMPLE NUMBER	CEL	PARENQUIMA	PERCENTUAL
I	1	1	7	0.86	0.0813953		II	1	1	2	0.94	0.0212766
I	1	2	6	0.98	0.0612245		II	1	2	4	0.99	0.040404
I	1	3	9	0.9	0.1		II	1	3	5	1	0.05
I	1	4	10	1	0.1		II	1	4	6	1	0.06
I	1	5	9	0.96	0.09375		II	1	5	5	1	0.05
I	2	1	9	0.99	0.0909091		II	2	1	3	0.82	0.0365854
I	2	2	6	0.98	0.0612245		II	2	2	3	0.99	0.030303
I	2	3	7	1	0.07		II	2	3	2	0.96	0.0208333
I	2	4	8	1	0.08		II	2	4	3	1	0.03
I	2	5	7	1	0.07		II	2	5	5	0.99	0.0505051
I	3	1	7	1	0.07		II	3	1	5	1	0.05
I	3	2	8	1	0.08		II	3	2	4	1	0.04
I	3	3	6	1	0.06		II	3	3	5	1	0.05
I	3	4	8	0.99	0.0808081		II	3	4	3	1	0.03
I	3	5	7	0.98	0.0714286		II	3	5	5	1	0.05
I	4	1	5	1	0.05		II	4	1	4	0.98	0.0408163
I	4	2	6	1	0.06		II	4	2	3	0.97	0.0309278
I	4	3	6	1	0.06		II	4	3	3	1	0.03
I	4	4	7	1	0.07		II	4	4	5	1	0.05
I	4	5	5	1	0.05		II	4	5	4	1	0.04
I	5	1	4	1	0.04						AVERAGE	0.0400826
I	5	2	6	1	0.06
I	5	3	7	1	0.07
I	5	4	9	1	0.09
I	5	5	8	1	0.08
				AVERAGE	0.0720296
